# Supplementary material for: Palaeolithic diet decreases fasting plasma leptin concentrations more than a diabetes diet in patients with type 2 diabetes: a randomised cross-over trial
Source: Cardiovasc Diabetol. 2016 May 23;15:80. doi: 10.1186/s12933-016-0398-1 (PMC4877952; doi:10.1186/s12933-016-0398-1)
Supplement: Supplementary file 1 — 10.1186/s12933-016-0398-1 Supporting data set. Data set supporting our results on hormones (adipokines, glucagon and incretins), post hoc analysis and previously published outcomes (worksheet ‘Data set’). Each row numbered 1-13 in first column ‘Person-ID’ corresponds to data from one participant. Each column heading contains a variable name stating what individual mean has been measured, in what unit and whether on the Paleolithic diet, diabetes diet or if it is the difference between the two diets (DeltaPd, value during Paleolithic diet minus value during diabetes diet). The variable names and their description are listed below. [file 12933_2016_398_MOESM1_ESM.xls]

## Sheet: Read Me
Additional file
prepared 2016-02-10 by Tommy Jönsson & Maelán Fontes-Villalba
Title of data
Supporting data set
Description of data
Data set supporting our results on hormones (adipokines, glucagon and incretins) and post hoc analysis (worksheet 'Data set').
Each row numbered 1-13 in first column 'Person-ID' corresponds to data from one participant.
Each column heading contains a variable name stating what individual mean has been measured, in what unit and whether on the Paleolithic diet, diabetes diet or if it is the difference between the two diets (DeltaPd, value during Paleolithic diet minus value during diabetes diet).
The variable names and their description are listed below.
Variable name								Variable description
	Hormones variables
Adiponectin (µg/ml) after Palaeolithic diet								Mean value after the Palaeolithic diet for adiponectin (µg/ml)
Adiponectin (µg/ml) after Diabetes diet								Mean value after the Diabetes diet for adiponectin (µg/ml)
Adipsin (ng/ml) after Palaeolithic diet								Mean value after the Palaeolithic diet for adipsin (ng/ml)
Adipsin (ng/ml) after Diabetes diet								Mean value after the Diabetes diet for adipsin (ng/ml)
C-Peptide (pg/ml) after Palaeolithic diet								Mean value after the Palaeolithic diet for C-Peptide (pg/ml)
C-Peptide (pg/ml) after Diabetes diet								Mean value after the Diabetes diet for C-Peptide (pg/ml)
Ghrelin (pg/ml) after Palaeolithic diet								Mean value after the Palaeolithic diet for ghrelin (pg/ml)
Ghrelin (pg/ml) after Diabetes diet								Mean value after the Diabetes diet for ghrelin (pg/ml)
GIP (pg/ml) after Palaeolithic diet								Mean value after the Palaeolithic diet for GIP (pg/ml)
GIP (pg/ml) after Diabetes diet								Mean value after the Diabetes diet for GIP (pg/ml)
GLP-1 (pg/ml) after Palaeolithic diet								Mean value after the Palaeolithic diet for GLP-1 (pg/ml)
GLP-1 (pg/ml) after Diabetes diet								Mean value after the Diabetes diet for GLP-1 (pg/ml)
Glucagon (pg/ml) after Palaeolithic diet								Mean value after the Palaeolithic diet for glucagon (pg/ml)
Glucagon (pg/ml) after Diabetes diet								Mean value after the Diabetes diet for glucagon (pg/ml)
Leptin (ng/ml) after Palaeolithic diet								Mean value after the Palaeolithic diet for leptin (ng/ml)
Leptin (ng/ml) after Diabetes diet								Mean value after the Diabetes diet for leptin (ng/ml)
Resistin (ng/ml) after Palaeolithic diet								Mean value after the Palaeolithic diet for resistin (ng/ml)
Resistin (ng/ml) after Diabetes diet								Mean value after the Diabetes diet for resistin (ng/ml)
Visfatin (ng/ml) after Palaeolithic diet								Mean value after the Palaeolithic diet for visfatin (ng/ml)
Visfatin (ng/ml) after Diabetes diet								Mean value after the Diabetes diet for for visfatin (ng/ml)
	Hormones variables, difference between the two diets
Adiponectin (µg/ml) delta_P_D								Mean value after the Palaeolithic diet minus mean value after the Diabetes diet for adiponectin (µg/ml)
Adipsin (ng/ml) delta_P_D								Mean value after the Palaeolithic diet minus mean value after the Diabetes diet for adipsin (ng/ml)
C-Peptide (pg/ml) delta_P_D								Mean value after the Palaeolithic diet minus mean value after the Diabetes diet for C-peptide (pg/ml)
Ghrelin (pg/ml) delta_P_D								Mean value after the Palaeolithic diet minus mean value after the Diabetes diet for ghrelin (pg/ml)
GIP (pg/ml) delta_P_D								Mean value after the Palaeolithic diet minus mean value after the Diabetes diet for GIP (pg/ml)
GLP-1 (pg/ml) delta_P_D								Mean value after the Palaeolithic diet minus mean value after the Diabetes diet for GLP-1 (pg/ml)
Glucagon (pg/ml) delta_P_D								Mean value after the Palaeolithic diet minus mean value after the Diabetes diet for glucagon (pg/ml)
Leptin (ng/ml) delta_P_D								Mean value after the Palaeolithic diet minus mean value after the Diabetes diet for leptin (ng/ml)
Resistin (ng/ml) delta_P_D								Mean value after the Palaeolithic diet minus mean value after the Diabetes diet for resistin (ng/ml)
Visfatin (ng/ml) delta_P_D								Mean value after the Palaeolithic diet minus mean value after the Diabetes diet for visfatin (ng/ml)
	Satiety variables
Time_between_meal_measurements_hours_Paleolithic_diet								Time between meals calculated from start of one meal to start of subseqent meal the same day (hours:minutes)
Time_between_meal_measurements_hours_diabetes_diet								Time between meals calculated from start of one meal to start of subseqent meal the same day (hours:minutes)
Mean_meals_per_day_Paleolithic_diet								Average number of meals per day (n)
Mean_meals_per_day_diabetes_diet								Average number of meals per day (n)
Satiation_0min_RS_Paleolithic_diet								Subjective rating of satiation at meal initiation (RS)
Satiation_0min_RS_diabetes_diet								Subjective rating of satiation at meal initiation (RS)
Satiation_30min_RS_Paleolithic_diet								Subjective rating of satiation 30 minutes after meal initiation (RS)
Satiation_30min_RS_diabetes_diet								Subjective rating of satiation 30 minutes after meal initiation (RS)
Delta_Satiation_30min_minus_0min_RS_Paleolithic_diet								Subjective rating of satiation 30 minutes after meal initiation minus subjective rating of satiation at meal initiation (RS)
Delta_Satiation_30min_minus_0min_RS_diabetes_diet								Subjective rating of satiation 30 minutes after meal initiation minus subjective rating of satiation at meal initiation (RS)
Satiety_quotient_for_weight_RS_kg-1_Paleolithic_diet								Satiety quotient for weight per meal (RS*kg-1)
Satiety_quotient_for_weight_RS_kg-1_diabetes_diet								Satiety quotient for weight per meal (RS*kg-1)
Satiety_quotient_for_energy_RS_MJ-1_Paleolithic_diet								Satiety quotient for energy per meal (RS*MJ-1)
Satiety_quotient_for_energy_RS_MJ-1_diabetes_diet								Satiety quotient for energy per meal (RS*MJ-1)
Satiety_quotient_for_GI_RS_Paleolithic_diet								Satiety quotient for glycemic index per meal (RS)
Satiety_quotient_for_GI_RS_diabetes_diet								Satiety quotient for glycemic index per meal (RS)
Satiety_quotient_for_GL_RS_kg-1_Paleolithic_diet								Satiety quotient for glycemic load per meal (RS*kg-1)
Satiety_quotient_for_GL_RS_kg-1_diabetes_diet								Satiety quotient for glycemic load per meal (RS*kg-1)
Satiety_quotient_for_energy_density_RS_g_kJ-1_Paleolithic_diet								Satiety quotient for energy density per meal (RS*g*kJ-1)
Satiety_quotient_for_energy_density_RS_g_kJ-1_diabetes_diet								Satiety quotient for energy density per meal (RS*g*kJ-1)
	Satiety variables, difference between the two diets
Satiety_quotient_for_energy_RS_MJ-1_DeltaPd								Mean value during Paleolithic diet minus mean value during diabetes diet for satiety quotient for energy per meal (RS*MJ-1)
Satiety_quotient_for_GL_RS_kg-1_DeltaPd								Mean value during Paleolithic diet minus mean value during diabetes diet for satiety quotient for glycemic load per meal (RS*kg-1)
Satiety_quotient_for_energy_density_RS_g_kJ-1_DeltaPd								Mean value during Paleolithic diet minus mean value during diabetes diet for satiety quotient for energy density per meal (RS*g*kJ-1)
	Outcome variables, difference between the two diets
HbA1C_%_Mono-S_DeltaPd								Mean value after the Paleolithic diet minus mean value after the diabetes diet for HbA1C (%, Mono-S)
fP_glucose_mmol_l								Mean value after the Paleolithic diet minus mean value after the diabetes diet for fasting plasma glucose (mmol/l)
fP_insulin_pmol_l								Mean value after the Paleolithic diet minus mean value after the diabetes diet for fasting plasma insulin (pmol/l)
AUC_glucose_mmol_min								Mean value after the Paleolithic diet minus mean value after the diabetes diet for AUC glucose (mmol/l•min)
StimulatedAUC_glucose_mmol_l_min								Mean value after the Paleolithic diet minus mean value after the diabetes diet for stimulated AUC glucose (mmol/l•min)
AUC_insulin_nmol_l_min								Mean value after the Paleolithic diet minus mean value after the diabetes diet for AUC insulin (nmol/l•min)
StimulatedAUC_insulin:nmol_l_min								Mean value after the Paleolithic diet minus mean value after the diabetes diet for stimulated AUC insulin (nmol/l•min)
	Dietary variables, difference between the two diets
Daily_Total_energy_kJ_DeltaPd								Mean value during Paleolithic diet minus mean value during diabetes diet for total energy per day (kJ)
Daily_Total_energy_kcal_DeltaPd								Mean value during Paleolithic diet minus mean value during diabetes diet for total energy per day (kcal)
Daily_Energy_density_kJ_g-1_DeltaPd								Mean value during Paleolithic diet minus mean value during diabetes diet for energy density per day (kJ/g)
Daily_Protein_energy_procent_DeltaPd								Mean value during Paleolithic diet minus mean value during diabetes diet for protein per day (E%)
Daily_Carbohydrate_g_DeltaPd								Mean value during Paleolithic diet minus mean value during diabetes diet for carbohydrate per day (g)
Daily_Carbohydrate_energy_procent_DeltaPd								Mean value during Paleolithic diet minus mean value during diabetes diet for carbohydrate per day (E%)
Daily_Fat_energy_procent_DeltaPd								Mean value during Paleolithic diet minus mean value during diabetes diet for fat per day (E%)
Daily_Fiber_g_DeltaPd								Mean value during Paleolithic diet minus mean value during diabetes diet for fiber per day (g)
Daily_GL_g_DeltaPd								Mean value during Paleolithic diet minus mean value during diabetes diet for glycemic load per day (g)
Daily_GI_DeltaPd								Mean value during Paleolithic diet minus mean value during diabetes diet for glycemic index per day
Daily_Monosaccharides_g_DeltaPd								Mean value during Paleolithic diet minus mean value during diabetes diet for monosaccharides per day (g)
Daily_Saturated_fatty_acid_g_DeltaPd								Mean value during Paleolithic diet minus mean value during diabetes diet for saturated fatty acid per day (g)
Daily_Fatty_acid_C4:0_C10:0_g_DeltaPd								Mean value during Paleolithic diet minus mean value during diabetes diet for fatty acid C4:0-C10:0 per day (g)
Daily_Fatty_acid_C12:0_g_DeltaPd								Mean value during Paleolithic diet minus mean value during diabetes diet for fatty acid C12:0 per day (g)
Daily_Fatty_acid_C14:0_g_DeltaPd								Mean value during Paleolithic diet minus mean value during diabetes diet for fatty acid C14:0 per day (g)
Daily_Fatty_acid_C16:0_g_DeltaPd								Mean value during Paleolithic diet minus mean value during diabetes diet for fatty acid C16:0 per day (g)
Daily_Fatty_acid_C16:1_g_DeltaPd								Mean value during Paleolithic diet minus mean value during diabetes diet for fatty acid C16:1 per day (g)
Daily_Fatty_acid_C20:4_g_DeltaPd								Mean value during Paleolithic diet minus mean value during diabetes diet for fatty acid C20:4 per day (g)
Daily_Cholesterol_mg_DeltaPd								Mean value during Paleolithic diet minus mean value during diabetes diet for cholesterol per day (mg)
Daily_Vitamin_B6_mg_DeltaPd								Mean value during Paleolithic diet minus mean value during diabetes diet for vitamin B-6 per day (mg)
Daily_Vitamin_C_mg_DeltaPd								Mean value during Paleolithic diet minus mean value during diabetes diet for vitamin C, ascorbic acid, per day (mg)
Daily_Niacin_mg_DeltaPd								Mean value during Paleolithic diet minus mean value during diabetes diet for niacin per day (mg)
Daily_Phosphorus_mg_DeltaPd								Mean value during Paleolithic diet minus mean value during diabetes diet for phosphorus per day (mg)
Daily_Potassium_mg_DeltaPd								Mean value during Paleolithic diet minus mean value during diabetes diet for potassium per day (mg)
Daily_Calcium_mg_DeltaPd								Mean value during Paleolithic diet minus mean value during diabetes diet for calcium per day (mg)
Daily_Selenium_µg_DeltaPd								Mean value during Paleolithic diet minus mean value during diabetes diet for selenium per day (µg)
Daily_Fruits_g_DeltaPd								Mean value during Paleolithic diet minus mean value during diabetes diet for fruits per day (g)
Daily_Vegetables_g_DeltaPd								Mean value during Paleolithic diet minus mean value during diabetes diet for vegetables per day (g)
Daily_Potatoes_g_DeltaPd								Mean value during Paleolithic diet minus mean value during diabetes diet for potatoes per day (g)
Daily_Meat_g_DeltaPd								Mean value during Paleolithic diet minus mean value during diabetes diet for meat per day (g)
Daily_Egg_g_DeltaPd								Mean value during Paleolithic diet minus mean value during diabetes diet for egg per day (g)
Daily_Beans_g_DeltaPd								Mean value during Paleolithic diet minus mean value during diabetes diet for beans per day (g)
Daily_Cereals_without_rice_g_DeltaPd								Mean value during Paleolithic diet minus mean value during diabetes diet for cereals without rice per day (g)
Daily_Milk_milk_products_g_DeltaPd								Mean value during Paleolithic diet minus mean value during diabetes diet for milk and milk products per day (g)
Daily_Bakery_g_DeltaPd								Mean value during Paleolithic diet minus mean value during diabetes diet for bakery per day (g)
Daily_Water_(g)_DeltaPd								Mean value during Paleolithic diet minus mean value during diabetes diet for water from food per day (g)
Daily_Spirits_g_DeltaPd								Mean value during Paleolithic diet minus mean value during diabetes diet for spirits per day (g)
Daily_Wine_g_DeltaPd								Mean value during Paleolithic diet minus mean value during diabetes diet for wine per day (g)
Daily_Beer_g_DeltaPd								Mean value during Paleolithic diet minus mean value during diabetes diet for beer per day (g)
Daily_Sweet beverages_g_DeltaPd								Mean value during Paleolithic diet minus mean value during diabetes diet for sweet beverages per day (g)
Daily_Juice_g_DeltaPd								Mean value during Paleolithic diet minus mean value during diabetes diet for juice per day (g)

## Sheet: Data set
Person-ID	Adiponectin (µg/ml) after Palaeolithic diet	Adiponectin (µg/ml) after Diabetes diet	Adipsin (ng/ml) after Palaeolithic diet	Adipsin (ng/ml) after Diabetes diet	C-Peptide (pg/ml) after Palaeolithic diet	C-Peptide (pg/ml) after Diabetes diet	Ghrelin (pg/ml) after Palaeolithic diet	Ghrelin (pg/ml) after Diabetes diet	GIP (pg/ml) after Palaeolithic diet	GIP (pg/ml) after Diabetes diet	GLP-1 (pg/ml) after Palaeolithic diet	GLP-1 (pg/ml) after Diabetes diet	Glucagon (pg/ml) after Palaeolithic diet	Glucagon (pg/ml) after Diabetes diet	Leptin (ng/ml) after Palaeolithic diet	Leptin (ng/ml) after Diabetes diet	Resistin (ng/ml) after Palaeolithic diet	Resistin (ng/ml) after Diabetes diet	Visfatin (ng/ml) after Palaeolithic diet	Visfatin (ng/ml) after Diabetes diet	Adiponectin (µg/ml) delta_P_D	Adipsin (ng/ml) delta_P_D	C-Peptide (pg/ml) delta_P_D	Ghrelin (pg/ml) delta_P_D	GIP (pg/ml) delta_P_D	GLP-1 (pg/ml) delta_P_D	Glucagon (pg/ml) delta_P_D	Leptin (ng/ml) delta_P_D	Resistin (ng/ml) delta_P_D	Visfatin (ng/ml) delta_P_D	Time_between_meal_measurements_hours_Paleolithic_diet	Time_between_meal_measurements_hours_diabetes_diet	Mean_meals_per_day_Paleolithic_diet	Mean_meals_per_day_diabetes_diet	Satiation_0min_RS_Paleolithic_diet	Satiation_0min_RS_diabetes_diet	Satiation_30min_RS_Paleolithic_diet	Satiation_30min_RS_diabetes_diet	Delta_Satiation_30min_minus_0min_RS_Paleolithic_diet	Delta_Satiation_30min_minus_0min_RS_diabetes_diet	Satiety_quotient_for_weight_RS_kg-1_Paleolithic_diet	Satiety_quotient_for_weight_RS_kg-1_diabetes_diet	Satiety_quotient_for_energy_RS_MJ-1_Paleolithic_diet	Satiety_quotient_for_energy_RS_MJ-1_diabetes_diet	Satiety_quotient_for_GI_RS_Paleolithic_diet	Satiety_quotient_for_GI_RS_diabetes_diet	Satiety_quotient_for_GL_RS_kg-1_Paleolithic_diet	Satiety_quotient_for_GL_RS_kg-1_diabetes_diet	Satiety_quotient_for_energy_density_RS_g_kJ-1_Paleolithic_diet
1	3.909	3.458	595.768	654.65	140.07	204.17	404.14	449.82	172.3	301.75	24.18	26.4	441.27	407.4	7.86005	9.41035	5.00115	3.10251	2.18568	2.28377	0.451	-58.8816	-64.1	-45.68	-129.45	-2.22	33.87	-1.5503	1.89864	-0.09809	1899-12-31 02:35:52	1899-12-31 02:25:00	6.75	7	-1.15	-0.775	0.2	1.575	1.35	2.35	8.85973	9.52214	1.42287	1.44496	0.0214928	0.0432021	374.559	123.83	0.27881
2	6.0743	5.6141	1207.5	1048.7	830.74	249.11	481.95	497.34	155.24	183.73	25.97	27.23	430.8	445.39	12.7169	29.3701	3.58655	3.15312	3.15238	2.94867	0.4602	158.8	581.63	-15.39	-28.49	-1.26	-14.59	-16.6532	0.43343	0.20371	1899-12-31 02:42:00	1899-12-31 02:36:00	6	6	-0.541667	-0.604167	1.41667	1.0125	1.95833	1.61667	8.00351	6.27229	2.26312	1.54309	0.0349291	0.0281684	583.319	101.133	0.526796
3	6.2418	7.8478	787.737	838.399	413.18	352.18	719.87	692.76	155.86	288.93	19.99	23.47	409.65	502.94	4.65553	8.26853	1.99245	2.07457	1.95466	2.71809	-1.606	-50.6622	61	27.11	-133.07	-3.48	-93.29	-3.613	-0.08212	-0.76343	1899-12-31 02:51:33	1899-12-31 03:17:08	5	4.5	-1.35	-1.33333	1.4	1.61111	2.75	2.94444	16.6613	20.9538	3.13955	2.06426	0.0620636	0.0511952	316.128	145.048	0.630234
4	7.186	6.5463	775.466	885.36	601.62	688.58	491.66	446.59	122.96	116.87	27	29.8	421.09	413	4.72485	3.89834	2.31108	2.47971	1.89901	1.9595	0.6397	-109.893	-86.96	45.07	6.09	-2.8	8.09	0.82651	-0.16863	-0.06049	1899-12-31 03:07:55	1899-12-31 02:46:52	4	5	-1.39286	-1.44211	2.06667	1.54375	3.64167	3.0375	10.2614	10.9117	2.10782	2.20831	0.0664115	0.0540375	365.626	165.513	0.75897
5	3.1861	3.9171	629.071	594.957	244.86	322.07	691.29	812.58	238.31	213.72	20.62	23.04	331.51	410.49	0.35747	1.15457	1.76299	1.85598	3.6756	3.3576	-0.731	34.1138	-77.21	-121.29	24.59	-2.42	-78.98	-0.7971	-0.09299	0.318	1899-12-31 02:54:00	1899-12-31 03:28:34	6	4.5	-0.5	-0.291304	0.5	0.509091	1	0.754545	2.17054	3.12474	0.584765	0.654894	0.0209559	0.0131307	160.417	35.1361	0.272844
6	2.1354	2.0199	811.112	849.494	203.03	404.79	582.92	707.84	255.11	205.93	27.91	28.39	463.4	533.39	2.91151	4.71699	1.99654	2.19397	2.33628	2.76525	0.1155	-38.3822	-201.76	-124.92	49.18	-0.48	-69.99	-1.80548	-0.19743	-0.42897	1899-12-31 04:00:00	1899-12-31 02:46:21	4	6.5	-1.04667	-1.252	1.17333	0.752	2.22	2.004	9.88515	13.2321	1.86853	1.48655	0.0391356	0.0335607	158.707	99.1197	0.377733
7	5.2734	6.3615	683.877	791.606	646.39	651.06	507.75	574.06	1118.35	212.13	56.88	32.2	415.52	387.63	0.24399	1.02577	1.54386	1.52968	2.38632	2.09928	-1.0881	-107.729	-4.67	-66.31	906.22	24.68	27.89	-0.78178	0.01418	0.28704	1899-12-31 04:21:49	1899-12-31 03:42:10	3.75	3.75	-0.4	-0.642857	1.78571	1.92857	2.21429	2.57143	7.99797	13.1744	2.3759	2.47606	0.0425943	0.0534076	458.778	697.887	0.635631
8	2.5316	3.178	960.779	912.381	460.21	280.24	504.73	447.98	115.23	118.86	25.34	24.45	457.42	444.3	2.43047	3.39508	2.53145	2.40579	2.74639	2.15211	-0.6464	48.398	179.97	56.75	-3.63	0.89	13.12	-0.96461	0.12566	0.59428	1899-12-31 03:12:05	1899-12-31 03:43:38	4	4	-0.714286	-0.88125	1.7	1.04667	2.46923	1.92	7.13527	5.82065	1.41237	1.02766	0.052305	0.037653	224.601	118.418	0.542995
9	3.2308	2.8272	914.633	842.647	815.73	296.39	457.63	410.99	215.19	128.39	23.65	22.39	382.21	362.94	4.16789	2.09887	2.32063	1.89621	1.81894	1.63834	0.4036	71.9857	519.34	46.64	86.8	1.26	19.27	2.06902	0.42442	0.1806	1899-12-31 03:03:20	1899-12-31 02:42:40	4.5	4.75	-1.15333	-1.66	1.52	1.67	2.67333	3.33	9.22218	15.0595	2.43711	1.61368	0.0508817	0.0592405	429.609	205.322	0.850212
10	1.2849	1.3842	908.959	841.823	463.95	802.1	596.87	632.43	135.44	154.4	24.2	30.94	418.31	483.94	6.84631	7.86553	2.72612	2.4206	3.7057	3.02839	-0.0993	67.1362	-338.15	-35.56	-18.96	-6.74	-65.63	-1.01922	0.30552	0.67731	1899-12-31 03:07:30	1899-12-31 04:20:00	5	4	-1.695	-1.18333	0.685	0.983333	2.38	2.16667	6.30336	5.61821	1.77785	1.17547	0.0461942	0.0350792	190.335	69.1861	0.651165
11	1.7043	1.7368	790.78	750.489	470.94	610.46	514.2	510.34	307.12	162.99	28.94	33.69	428.58	451.42	2.35774	5.47314	2.63195	3.40381	1.84809	2.25748	-0.0325	40.2912	-139.52	3.86	144.13	-4.75	-22.84	-3.1154	-0.77186	-0.40939	1899-12-31 03:00:00	1899-12-31 03:26:00	5.25	4.75	-0.747059	-0.54	0.917647	0.8	1.66471	1.34	3.8222	4.09323	1.0441	0.683251	0.0310671	0.0261257	215.504	50.2051	0.470788
12	6.6527	7.5907	595.408	531.68	203.63	186.62	626.25	784.05	110.14	52.84	23.6	23.97	359.16	391.32	0.01545	0.29432	1.68021	1.55061	1.57451	1.56467	-0.938	63.728	17.01	-157.8	57.3	-0.37	-32.16	-0.27887	0.1296	0.00984	1899-12-31 02:18:45	1899-12-31 02:37:30	6	5.75	-1.55	-1.35	1.05	1.6	2.6	2.95	9.26409	10.4923	1.83416	1.55707	0.0509447	0.0506698	267.352	93.5669	0.536639
13	18.465	22.26	565.314	552.368	418.41	310.71	438.2	389.22	205.5	283.81	28.04	25.39	362.94	374.77	16.6132	19.1027	2.24974	2.13258	2.42677	3.15472	-3.795	12.946	107.7	48.98	-78.31	2.65	-11.83	-2.48949	0.11716	-0.72795	1899-12-31 04:24:22	1899-12-31 03:08:12	3.5	4.5	-1.39167	-0.994118	0.9	1.18824	2.29167	2.18235	13.7349	9.46746	1.71063	1.25228	0.0416078	0.0357076	120.625	87.7009	0.488619
[truncated: 52 more columns]
